# Supplementary material for: Evaluation of two automated low-cost RNA extraction protocols for SARS-CoV-2 detection
Source: PLoS One. 2021 Feb 16;16(2):e0246302. doi: 10.1371/journal.pone.0246302 (PMC7886139; doi:10.1371/journal.pone.0246302)
Supplement: S1 Data — (XLSX) [file pone.0246302.s003.xlsx]

## Sheet: Hoja1
	MagMax-ORF	OT-2-ORF	MagMax-inhouse-ORF	MagMax-GS	OT-2-GS	MagMaxc-inhouse-GS	MagMax-GN	OT-2-GN	MagMax-inhouse-GN
1	37.6707	39.0015	34.8591		33.6268	38.755	33.6165	32.4878	31.0986
2	37.6016	35.8776	36.3586				33.9324	33.1411	33.8096
3	27.4162	32.1287		26.1892	27.0419		25.3791	27.6712	25.9535
4
5	34.1641	33.7339	33.6146	36.9916	37.8385	34.871	33.2153	32.6148	33.2293
6	36.8579	35.512	35.2272				35.0807	34.8655	33.9435
7	33.7447	32.6057	33.1424	33.7999	32.6661	33.0192	32.7864	32.0453	32.562
8	36.638	36.206	36.1501				36.3685	35.2644	35.4096
9	23.7856	23.1224	22.7777	23.5143	22.8365	22.3416	22.377	21.7669	21.5073
10	36.253	36.1729	37.2767				35.9038	35.0955	34.9878
11
12	24.7016	24.2636	22.0953	24.4789	23.5773	22.4341	24.0669	22.4064	21.8048
13		36.948					34.5126	33.9649	35.1027
14							38.1032	35.8542	37.4875
15		24.1991	22.9185	23.643	22.9202	22.3667	22.277	22.0489	22.121
16
17	37.9631						36.7409		37.7975
18		38.7884					39.1186
19	36.3993	35.1814	32.583	35.252	35.5467	32.575	33.0369	32.5636	31.5187
20	37.6695	37.8475	36.9398				36.3306	36.9693	35.0531
21
22	32.0957	31.152	31.2221	30.2737	29.2406	29.9563	30.4846	29.3476	29.508
23	27.4113	26.5064	26.85	26.9914	25.9376	26.6661	26.1741	24.9688	25.6747
24		38.6838						37.568	36.7699
25	35.9492	36.5452					34.3656	34.9983	33.8357
26
27		37.5572	36.7613				36.484	36.9892	36.4085
28	35.4765	36.3691	35.3257	39.7228		34.4957	34.3318	35.9029	33.5216
29	24.3459	33.1276	24.5387	23.7087	24.1381	23.1873	22.6506	23.4346	22.6765
30	29.4797	30.1886	28.9935	28.1818	28.5519	28.0657	27.7308	28.5957	28.0961
31	39.1571	39.553	37.6396				36.3471	38.0994	36.016
32							39.6018		39.2217
33
34	31.2191	31.4304	31.4702	30.1581	30.1473	30.9035	29.8078	29.9895	31.1849
35	34.7408	38.1075	36.1022				34.1211	37.3956	36.0227
36									37.6538
37	33.9061	34.2471	35.0812	36.0859			33.9105	33.871	34.7592
38	30.2141	26.6848	26.1469	23.7954	24.096	24.0813	22.9625	24.0014	23.5687
39	29.0935	30.2155	28.4818	27.5649	28.0683	27.1299	27.3076	28.2344	26.6655
40	39.5709		38.4264				37.9425	36.9213	36.36
41	19.705	22.6845	19.7982	18.3935	18.75	18.3201	17.6442	18.6593	17.9994
42	22.1584	22.5738	21.5443	22.0259	21.5816	21.0915	21.0897	21.1989	20.6552
43		35.4012	34.0716			36.8639	34.3435	33.288	33.7365
44	39.9542						38.2268	38.0946
45	36.8434	35.4064	34.6569				35.6443	34.6213	33.9621
46	39.3002							37.1494	38.2157
47
48	33.1885	33.4332	31.6307	33.0756	32.8895	31.0666	31.4525	31.6998	30.3345
49	36.406	35.9538	37.939		38.7068	35.5008	36.0462	35.0293	33.832
50
51							37.797
52	38.1	36.8627	35.5418				37.2294	36.2631	34.5707
53	35.574	36.4159	35.2697	36.127	34.9608	34.3755	34.3504	33.8183	33.4083
54			39.2371
55		37.8739					39.7259	37.094	37.3565
56									39.1022
57
58	30.4341	29.5535	31.5777	29.116	28.8975	29.3603	29.0803	28.6185	29.6513
59	19.9021	19.9071	23.1369	18.9366	18.4499	18.2756	18.222	17.7498	17.552
60		36.4542	39.4107					38.1572	38.8957
61	32.6485	33.5266	32.9735	32.4613	31.4731	30.7436	31.5374	31.2605	30.5674
62								39.847	37.7967
63	38.8932	37.3817	36.2331				35.7051	34.8755	36.0524
64	36.9124	37.6729	38.86				37.7994	36.2222	37.135
65								39.2977
66
67
68		39.4315	38.268				37.3105	39.5259	36.9186
69	39.2104	34.2404	35.048	37.8827	32.8696	33.5875	35.121	33.0398	32.755
70	21.0408	20.2271		20.2167	18.8188	19.737	17.6382	15.8191	17.1517
71	39.3227		39.0878	39.8853		34.3119	36.518	35.284	34.2691
72		36.2821					37.0413	35.7898	36.5054
73	35.8723	35.5149	34.7939	38.9918	38.2709	35.5688	35.6055	34.6558	34.2295
74	32.8107	33.0642		32.4281	31.5908	30.9596	31.5492	30.7895	30.7426
75	36.3297	39.9527				38.3	36.7752	35.5947	37.4096
76	36.9182	36.0353	36.805		36.8063	38.0968	37.0946	35.7918	36.1591
77	38.053	37.0571	35.933		39.6493		37.7255	36.3101	34.9071
78	27.4019	27.5533	27.8501	26.596	27.1605	26.6416	25.7411	26.2739
79	37.1073	37.6493	37.2824				36.52	36.4636	36.9484
80	39.0514	37.4492	36.4843				36.4711	37.3879	35.4425
81	37.5641	36.1484	36.9364				35.8781	36.2029	37.4628
82							37.6221	38.9082
83	31.2884	32.6606	31.5769	30.5567	31.3588	30.9327	30.3861	31.1837	30.9354
84		39.4089	36.566	34.7387	34.6128	35.3604	34.6228	34.1395	34.4604
85	34.1026	35.6616	35.73	33.4534	33.637	34.9044	32.3998	32.9176	33.8232
86		37.6359					37.0572	37.2012	36.6587
87		37.3044	37.7				36.4155	37.8573	37.4355
88	39.7631		36.7041				36.8234	38.8531	37.2055
89	33.8203	33.4632	34.5196	33.5885	33.5464	39.319	32.3248	32.4076	35.9246
90
91	31.6328	32.972	32.1101	30.8249	31.2859	31.4668	31.31	31.4925	31.6435
92							37.5611
93
94
95
96	37.3219	36.933	36.691				37.3686	37.0707	35.1702
97		37.1334	35.9142				36.5104	36.8198	35.1294
98	36.0013	36.0731	36.4468			37.4745	35.0644	35.0293	35.6003
99	30.5184	31.2532	28.5216	29.7973	30.3501	27.8741	29.7603	30.3572	27.4339
100	37.1642	36.7184	35.136				36.3861	36.2089	35.4529
101	39.6582	39.8837	36.4222				37.7527	37.5103	37.1331
102			31.0296			32.1845	39.994		32.1422
103			39.5985						38.5695
104		37.1657	35.8591				37.5745	37.2751	35.0907
105	34.9256	34.8538	33.5078		35.8652	34.4698	33.9229	34.4298	35.1032
106	35.9426	35.6105	34.2095	37.1951	36.9198	36.1762	34.3374	35.06	33.1551
107	23.0485	23.5826	21.894	22.4829	22.6775	22.285	22.2091	22.2802	23.584
108	35.2579	34.3295	32.0315		34.2569	31.9089	33.8809	33.9141	31.9845
109	29.9076	31.1513	27.9724	28.5584	29.2181	27.2745	28.7051	29.1458	27.1637
110	37.8864	37.4981					37.6112	38.0672	36.6195
111		37.5019					38.0521	36.6916	35.5137
112	37.9891	37.6937	35.3542				37.6077	36.6422	34.7395
113	39.9208	39.374							37.6547
114	33.7639	34.0393	34.1648	33.1205	34.2363	33.6687	33.2413	33.4231	33.1841
115	37.403	39.4421	37.4302				38.5687	36.7428	35.1199
116	37.1603	36.4017	34.9038			36.1835	37.0052	36.0264	34.1316
117	34.6494	35.2825	33.0275	37.4144	36.3675	32.6352	34.1961	34.3495	32.885
118	37.3597	35.721	35.6044				35.6569	35.2989	35.8617
119									39.8071
120	39.6195		37.0459				39.1935		38.4709
121	29.3578	30.7298	34.0567	29.0471	30.0311	28.7329	29.201	30.0394	29.7452
122	37.4344	38.8727	32.6449			32.9693	38.5993		33.4691
123	37.2435	36.0929	34.9025				36.7049	36.0997	37.3227
124		39.7775					37.4063	38.5504	37.126
125			36.7787				39.2083	39.5693	35.9079
126	32.6142	32.6913	34.104	32.5026	32.6829	35.7052	31.983	32.0943	34.2767
127
128	35.6226	36.9065	34.8062	39.3123		35.6406	35.0384	36.729	35.1918
129
130	28.1074	29.4508	27.1016	27.7788	28.8414	26.8449	27.2352	28.8294	27.8513
131	29.4118	32.5841	30.532	28.671	31.9662	30.3383	28.2496	31.3492	30.0484
132							39.3885	38.2487	38.2334
133	35.6524	35.5676	33.9114		35.8664	32.8954	34.1174	34.1709	33.323
134	33.1424	34.4956	32.0042	33.2467	34.6099	31.9488	32.5413	34.0566	31.9865
135	26.9814	27.182	25.9018	26.1706	26.7874	25.2723	26.1014	26.3473	24.9686
136
137	26.9818	27.3078	25.837	26.2594	26.9824	26.5759	26.2914	26.9185	27.9594
138	29.1597	29.8866	28.227	28.7814	29.2194	27.2118	28.4308	29.6062	27.8123
139	33.8102	33.5489	31.6824	34.2434	33.1917	31.0043	33.0116	33.1034	31.6712
140	29.5923	30.6729	27.8846	29.0447	30.212	27.6556	27.0146	28.2138	27.0768
141			36.2973				37.6137		36.231
	MagMax-ORF	OT-2-ORF	MagMax-inhouse-ORF	MagMax-GS	OT-2-GS	MagMaxc-inhouse-GS	MagMax-GN	OT-2-GN	MagMax-inhouse-GN
	35.4765	35.5676	34.7939	30.1581	31.2859	31.0354	35.0384	34.6558	34.3685
